# Supplementary material for: Alphaviruses Detected in Mosquitoes in the North-Eastern Regions of South Africa, 2014 to 2018
Source: Viruses. 2023 Feb 1;15(2):414. doi: 10.3390/v15020414 (PMC9965626; doi:10.3390/v15020414)
Supplement: Supplementary file 1 [file viruses-15-00414-s001.zip]

Archive with 1 entries (1 files):
- viruses-2132609-supplementary.pdf
